# Supplementary material for: Elucidating the Furanocoumarin Biosynthetic Pathway in Apium graveolens L.: Uncovering the Coordination of Core Enzymes in Both Functional Activity and Gene Localization
Source: Plants (Basel). 2026 Jul 1;15(13):2046. doi: 10.3390/plants15132046 (PMC13364408; doi:10.3390/plants15132046)
Supplement: Supplementary file 1 [file plants-15-02046-s001.zip]

Archive with 1 entries (1 files):
- plants-4310225-supplementary.pdf
